# Supplementary material for: Inter-Site Cooperativity of Calmodulin N-Terminal Domain and Phosphorylation Synergistically Improve the Affinity and Selectivity for Uranyl
Source: Biomolecules. 2022 Nov 17;12(11):1703. doi: 10.3390/biom12111703 (PMC9687771; doi:10.3390/biom12111703)
Supplement: Supplementary file 1 [file biomolecules-12-01703-s001.zip]

Archive with 1 entries (1 files):
- biomolecules-2000806-supplementary.pdf
